# Supplementary material for: Effects of Dietary Garlic Skin Based on Metabolomics Analysis in the Meat Quality of Black Goats
Source: Foods. 2025 May 28;14(11):1911. doi: 10.3390/foods14111911 (PMC12153991; doi:10.3390/foods14111911)
Supplement: Supplementary file 1 [file foods-14-01911-s001.zip]

Archive with 6 entries (6 files):
- Fig.1a.png
- Fig.1b.png
- Table S1 .pdf
- Table S2.xlsx
- Table S3.xlsx
- Table S4.xlsx
