# Supplementary material for: Effects of Dietary Garlic Skin Based on Metabolomics Analysis in the Meat Quality of Black Goats
Source: Foods. 2025 May 28;14(11):1911. doi: 10.3390/foods14111911 (PMC12153991; doi:10.3390/foods14111911)
Supplement: Supplementary file 1 [file foods-14-01911-s001.zip › Table S2.xlsx]

## Sheet: Sheet1
	C4:0	C6:0	C8:0	C10:0	C11:0	C12:0	C13:0	C14:0	C14:1	C15:0	C15:1	C16:0	C16:1	C17:0	C17:1	C18:0	C18:1n9t	C18:1n9c	C18:2n6t	C18:2n6c	C20:0	C18:3n6	C18:3n3	C20:1	C21:0	C20:2	C22:0	C20:3n6	C20:3n3	C22:1n9	C20:4n6	C23:0	C22:2	C20:5n3	C24:0	C24:1	C22:6n3	SFA	MUFA	PUFA	n-3	n-6	n-9	n6/n3
NR-1	0.0001052	2.24326e-05	6.9613e-05	0.000806759	0	0.00124964	0.000104102	0.0231142	0.000746885	0.00365905	0	0.242472	0.0196381	0.0126979	0	0.246063	0	0.461853	0	0.0621478	0.00153972	0.000274047	0.010612	0.00285411	0.000218078	0.000574885	0.00218762	0.00193957	0.000667131	0.000927849	0.0233517	0.00248879	0.000152058	0.0084744	0.00295034	0.00157075	0.00393302	0.0317499	0.0541768	0.0101933	0.00592164	0.0175426	0.15426	2.96246
NR-2	8.20526e-05	2.79862e-05	0.000105676	0.000645522	0	0.000377756	8.28096e-05	0.0110612	0.000241453	0.00308699	0	0.273682	0.0172534	0.0161869	0	0.390656	0	0.591097	0	0.0609765	0.0013967	0.000354621	0.0126501	0.00354591	0.000488835	0.000524792	0.000923375	0.00230406	0.000577478	0.000595995	0.0212802	0.00138462	0.000112507	0.00846371	0.00125662	0.000477845	0.00290647	0.0412615	0.0681347	0.0100137	0.00614944	0.0169831	0.197231	2.76173
NR-3	6.63913e-05	1.35381e-05	6.57255e-05	0.000280017	0	0.000182287	5.10473e-05	0.00479317	0.000104027	0.00169938	0	0.17006	0.00863961	0.0103691	0	0.290242	0	0.312744	0	0.0701964	0.00143733	0.000325056	0.0137626	0.00362134	0.000301747	0.000535291	0.00187571	0.00215005	0.000669508	0.000777356	0.0285361	0.00252766	0.000154278	0.014397	0.00294257	0.00147204	0.00359279	0.0286416	0.0363731	0.0122108	0.00810548	0.0202415	0.104507	2.49726
NR-4	6.24246e-05	2.16664e-05	8.3602e-05	0.000560526	0	0.000522899	8.08726e-05	0.011773	0.000244454	0.00330884	0	0.24738	0.0145843	0.0158997	0	0.39396	0	0.507353	0	0.0455583	0.0016646	0.000209386	0.0102994	0.00236308	0.00038942	0.000479647	0.00153732	0.00157183	0.000554197	0.000808285	0.0181499	0.00175883	7.66994e-05	0.0077884	0.00223589	0.00105721	0.00223394	0.0400729	0.05849	0.00790198	0.00521898	0.0130979	0.169387	2.50967
NR-5	8.31958e-05	1.45926e-05	5.32442e-05	0.000218045	0	0.000129666	4.36067e-05	0.00373914	8.10282e-05	0.00108687	0	0.127336	0.00672419	0.00825742	0	0.211452	0	0.275285	0	0.0489628	0.000973044	0.000185707	0.00860594	0.00223376	0.00012834	0.000359922	0.00142302	0.0021164	0.000709737	0.000776853	0.0289882	0.00224187	0.000136713	0.0120864	0.00235548	0.0011715	0.00512081	0.0211491	0.031808	0.00975206	0.00663071	0.0160506	0.0920205	2.42065
NR-6	0.000119208	1.46658e-05	6.33715e-05	0.000180541	0	9.26561e-05	2.42189e-05	0.00250552	5.78393e-05	0.00108645	0	0.131202	0.0048668	0.00805299	0	0.229762	0	0.235396	0	0.0812042	0.00140274	0.000428675	0.0126937	0.00309477	0.00015487	0.000701751	0.00305088	0.00516296	0.000927608	0.00130665	0.0574533	0.00298168	0.000252744	0.0252626	0.00405831	0.00258668	0.00644242	0.0226325	0.0274787	0.0173209	0.0113316	0.0288498	0.0789008	2.54597
FR-1	7.91673e-05	1.75824e-05	3.46881e-05	0.000169712	0	8.92678e-05	2.09334e-05	0.00334349	6.68879e-05	0.000659489	0	0.120831	0.00725308	0.00541815	0	0.2082	0	0.358166	0	0.0484211	0.000818411	0.000406934	0.00112588	0.000958447	0.000155555	0.000434923	0.0014832	0.00195186	0.000515515	0.000746682	0.0290624	0.00161893	5.82729e-05	0.00175504	0.00160001	0.00106883	0.00117172	0.020267	0.0409178	0.00771851	0.00114204	0.0159685	0.119638	13.9824
FR-2	5.79131e-05	1.47448e-05	6.26052e-05	0.000715062	0	0.000470154	8.22824e-05	0.0158344	0.000433919	0.00353167	0	0.32861	0.0245999	0.0178109	0	0.345533	0	0.672792	0	0.074326	0.000965626	0.000476457	0.00205069	0.0010143	0.000159313	0.000725489	0.00149324	0.00285688	0.00038402	0.000718218	0.0355897	0.00137013	5.69079e-05	0.00177651	0.00182247	0.00165028	0.000958339	0.0422667	0.077912	0.0108365	0.00129239	0.0226498	0.224503	17.5255
FR-3	5.6026e-05	1.26819e-05	4.59777e-05	0.000465015	0	0.000250098	5.22173e-05	0.0095444	0.000272317	0.00201367	0	0.236289	0.0172832	0.0131512	0	0.218482	0	0.560475	0	0.0484346	0.000556399	0.00045165	0.00124503	0.000921107	9.6008e-05	0.000494999	0.000846018	0.00261319	0.000431209	0.00038017	0.0326571	0.00103467	3.99973e-05	0.00155443	0.00108371	0.000764802	0.000656972	0.0284693	0.0644552	0.00805265	0.000971909	0.0168313	0.186952	17.3178
FR-4	7.37504e-05	1.47519e-05	4.21999e-05	0.000408022	0	0.000200857	5.4488e-05	0.00685874	0.00016146	0.00222887	0	0.188434	0.0138453	0.0145126	0	0.203564	0	0.393533	0	0.0915097	0.000945792	0.000541974	0.00337659	0.00163047	0.000168858	0.00073911	0.00156146	0.00263826	0.000526768	0.00117224	0.0394307	0.00161718	0.000139396	0.00086636	0.00165017	0.00127744	0.000582766	0.0248433	0.0457356	0.0127592	0.00133812	0.0268241	0.131569	20.0461
FR-5	5.32413e-05	1.0371e-05	6.16552e-05	0.000709741	0	0.00040381	6.43104e-05	0.0148199	0.000496929	0.00276523	0	0.320294	0.0269522	0.0215119	0	0.35924	0	0.876314	0	0.0517557	0.0010271	0.000337552	0.0013097	0.00157223	0.000163481	0.000579282	0.00130118	0.00201416	0.000503948	0.000502988	0.027021	0.00105211	5.19118e-05	0.000952815	0.00187883	0.00164206	0.000634571	0.0426681	0.100831	0.00774188	0.000850257	0.0162257	0.292272	19.0833
FR-6	4.24068e-05	2.1705e-05	6.78024e-05	0.000595492	0	0.000325713	7.1264e-05	0.0122812	0.000428316	0.00312347	0	0.300549	0.0238469	0.0171005	0	0.304825	0	0.66062	0	0.0747457	0.00106623	0.000547519	0.00239378	0.0013076	0.000265798	0.00053806	0.00147516	0.00299866	0.000455176	0.000686323	0.029527	0.00164235	8.19135e-05	0.00136642	0.00184451	0.00142857	0.000770348	0.0379587	0.0764797	0.0103113	0.00124643	0.0215638	0.220435	17.3004
