# Supplementary material for: Effects of Dietary Garlic Skin Based on Metabolomics Analysis in the Meat Quality of Black Goats
Source: Foods. 2025 May 28;14(11):1911. doi: 10.3390/foods14111911 (PMC12153991; doi:10.3390/foods14111911)
Supplement: Supplementary file 1 [file foods-14-01911-s001.zip › Table S3.xlsx]

## Sheet: KEGG.Bubble.Total
id	Classification_level1	Classification_level2	Term	ListHits	ListTotal	PopHits	PopTotal	p-value	q-value	Enrichment_score	Substances
chx01040	Metabolism	Lipid metabolism	Biosynthesis of unsaturated fatty acids	4	47	69	3220	0.0172302180113923	0.127238533007205	3.97163120567376	C00219,C06427,C06429,C16513
chx00260	Metabolism	Amino acid metabolism	Glycine, serine and threonine metabolism	3	47	48	3220	0.0318761512868995	0.161058448607492	4.28191489361702	C00049,C00114,C00300
chx00340	Metabolism	Amino acid metabolism	Histidine metabolism	3	47	47	3220	0.030186816212535	0.16099635313352	4.37301946582164	C00049,C01267,C05570
chx00650	Metabolism	Carbohydrate metabolism	Butanoate metabolism	3	47	47	3220	0.030186816212535	0.16099635313352	4.37301946582164	C00042,C00246,C01089
chx00230	Metabolism	Nucleotide metabolism	Purine metabolism	8	47	101	3220	8.10162239397616e-05	0.00777755749821711	5.42658521171266	C00020,C00212,C00294,C00362,C00366,C00387,C03794,C04734
chx00220	Metabolism	Amino acid metabolism	Arginine biosynthesis	2	47	23	3220	0.0434315949574942	0.205997471544398	5.95744680851064	C00049,C00437
chx00564	Metabolism	Lipid metabolism	Glycerophospholipid metabolism	5	47	56	3220	0.00116695053364971	0.0186712085383953	6.11702127659574	C00093,C00111,C00114,C03372,C04230
chx00640	Metabolism	Carbohydrate metabolism	Propanoate metabolism	4	47	41	3220	0.00271792481228224	0.037274397425585	6.68396471198755	C00042,C00111,C01013,C05235
chx04924	Organismal Systems	Endocrine system	Renin secretion	2	47	17	3220	0.0246725085781872	0.148035051469123	8.06007509386733	C00020,C00212
chx00190	Metabolism	Energy metabolism	Oxidative phosphorylation	2	47	16	3220	0.0219719243345932	0.140620315741396	8.56382978723404	C00004,C00042
chx04071	Environmental Information Processing	Signal transduction	Sphingolipid signaling pathway	2	47	15	3220	0.0194040611115177	0.133056419050407	9.13475177304965	C00212,C00319
chx00250	Metabolism	Amino acid metabolism	Alanine, aspartate and glutamate metabolism	4	47	28	3220	0.00063139789108274	0.0151535493859858	9.78723404255319	C00042,C00049,C00402,C03794
chx04925	Organismal Systems	Endocrine system	Aldosterone synthesis and secretion	3	47	21	3220	0.00322453140192573	0.0386943768231088	9.78723404255319	C00004,C00020,C00219
chx04270	Organismal Systems	Circulatory system	Vascular smooth muscle contraction	2	47	13	3220	0.0146839523755287	0.11747161900423	10.5400981996727	C00212,C00219
chx04024	Environmental Information Processing	Signal transduction	cAMP signaling pathway	4	47	25	3220	0.000402825187532156	0.0141831157671279	10.9617021276596	C00020,C00042,C00212,C01089
chx04022	Environmental Information Processing	Signal transduction	cGMP-PKG signaling pathway	2	47	10	3220	0.00871080643800791	0.0760215834589781	13.7021276595745	C00020,C00212
chx04923	Organismal Systems	Endocrine system	Regulation of lipolysis in adipocytes	3	47	14	3220	0.00094811297470843	0.0182037691144019	14.6808510638298	C00020,C00212,C00219
chx04217	Cellular Processes	Cell growth and death	Necroptosis	2	47	9	3220	0.00703377990621546	0.0675242870996684	15.2245862884161	C00219,C00319
chx05032	Human Diseases	Substance dependence	Morphine addiction	2	47	9	3220	0.00703377990621546	0.0675242870996684	15.2245862884161	C00020,C00212
chx05231	Human Diseases	Cancer: overview	Choline metabolism in cancer	3	47	11	3220	0.000443222367722747	0.0141831157671279	18.6847195357834	C00093,C00114,C04230
