# Supplementary material for: Effects of Dietary Garlic Skin Based on Metabolomics Analysis in the Meat Quality of Black Goats
Source: Foods. 2025 May 28;14(11):1911. doi: 10.3390/foods14111911 (PMC12153991; doi:10.3390/foods14111911)
Supplement: Supplementary file 1 [file foods-14-01911-s001.zip › Table S4.xlsx]

## Sheet: heatmap_top50-NR-vs-FR
Metabolites	FR-1	FR-2	FR-3	FR-4	FR-5	FR-6	NR-1	NR-2	NR-3	NR-4	NR-5	NR-6
Dehydroergosterol	11.4965542248298	11.4965542248298	11.4965542248298	11.4965542248298	11.4965542248298	11.4965542248298	23.3809113257317	23.5770115858423	24.3570168651725	22.9533683352108	23.2474491022223	23.3740554074542
AKOS015962022	11.4965542248298	11.4965542248298	11.4965542248298	11.4965542248298	11.4965542248298	11.4965542248298	19.6296397917755	20.6401341105179	20.8380526139004	20.2192380291426	20.5355734041007	20.7252721435139
Bis(2-furanylmethyl) sulfide	11.4965542248298	11.4965542248298	11.4965542248298	11.4965542248298	11.4965542248298	11.4965542248298	21.9711835355049	21.0289232648512	22.3694784436757	20.9162676587637	22.030177210702	21.9724596817364
(2S,5R,6R)-6-Acetamido-3,3-dimethyl-7-oxo-4-thia-1-azabicyclo[3.2.0]heptane-2-carboxylic acid	11.4965542248298	11.4965542248298	11.4965542248298	11.4965542248298	11.4965542248298	11.4965542248298	19.8227336016923	19.0492232957498	19.8794509402649	18.6754018128796	19.2174861007968	19.3531848044897
H-Pro-Val-Gly-OH	22.9009462801405	21.947958441071	23.7344131189284	23.583133014299	23.262127446907	23.7575954536261	11.4965542248298	11.4965542248298	11.4965542248298	11.4965542248298	11.4965542248298	11.4965542248298
TG(12:0/17:0/18:4)[iso6]	20.7950366958515	20.6538347710662	20.7841421000272	19.0594337972783	20.8932707084625	19.9037629535609	11.4965542248298	11.4965542248298	11.4965542248298	11.4965542248298	11.4965542248298	11.4965542248298
(7E,10E,13E,16E)-3-Hydroxydocosa-7,10,13,16-tetraenoylcarnitine	17.9686049810454	18.1433094669175	18.3520029373901	16.9666564006674	18.6436827459903	17.3698867184189	11.4965542248298	11.4965542248298	11.4965542248298	11.4965542248298	11.4965542248298	11.4965542248298
methyl 1-methylpiperidine-3-carboxylate	26.1046691393571	25.6122123405685	27.065059873536	26.5412597140512	26.7877287300854	26.9056987955899	20.6663363881842	20.871673881307	20.7030635238286	20.7966240100254	21.0010052941391	20.8904848117888
Hypoglycin B	11.4965542248298	11.4965542248298	11.4965542248298	11.4965542248298	11.4965542248298	11.4965542248298	19.4877395640963	19.5602824494775	17.8625430456486	19.0620358577226	19.3024260252473	20.1776500992654
(9Z,12Z,15Z)-17-Hydroxyoctadeca-9,12,15-trienoylcarnitine	20.2949550055304	21.2380420816082	19.9041462442223	18.6018737038299	20.236975929646	19.5134194207222	11.4965542248298	11.4965542248298	11.4965542248298	11.4965542248298	11.4965542248298	11.4965542248298
Phytanic acid	19.1060850043371	18.7833188738161	18.9464377415914	18.7690123545458	19.3976857452132	18.753566364195	15.4371515828835	15.8183070526308	15.5863099950823	15.3945678649603	14.9898672190307	15.4153298126524
(2E,6Z)-Dodeca-2,6-dienoylcarnitine	17.5858138891958	18.820084794914	19.9982295703832	18.5080557241867	19.2943983168582	19.0377176719254	11.4965542248298	11.4965542248298	11.4965542248298	11.4965542248298	11.4965542248298	11.4965542248298
Tetrahydrodeoxycortisol	20.8129896521296	19.8655253816202	21.7559717868899	19.3910384844488	20.7126717100355	19.1711954441379	11.4965542248298	11.4965542248298	11.4965542248298	11.4965542248298	11.4965542248298	11.4965542248298
Asparacemosone B	19.264499137663	19.4562972966028	18.5713598804214	17.1756039313553	19.1944452799718	19.075550858357	11.4965542248298	11.4965542248298	11.4965542248298	11.4965542248298	11.4965542248298	11.4965542248298
4Z,7Z,10Z-octadecatrienenitrile	22.273266104452	23.5932801816171	20.5175675817744	20.9782162185644	23.6726577369653	23.4963422040767	11.4965542248298	11.4965542248298	11.4965542248298	11.4965542248298	11.4965542248298	11.4965542248298
(+)-Isopilocarpine	11.4965542248298	11.4965542248298	11.4965542248298	11.4965542248298	11.4965542248298	11.4965542248298	19.4422982820693	18.9298826033328	16.9745762520436	19.1803455101788	19.0761972785099	19.831770461135
4-Nitrophenyl methylphenylphosphinate	14.2323969420217	11.4965542248298	11.4965542248298	11.4965542248298	11.4965542248298	11.4965542248298	20.574493017437	20.0138260478668	20.5687325241738	19.6302977378829	20.603432574498	20.9638985605791
Ethyl 3-methyl-9H-carbazole-9-carboxylate	16.7758733552155	16.8029219651083	16.5676511752683	15.5372896961639	16.0010758524262	16.667454762404	21.2367148003022	20.1403426946255	20.7930008090972	20.3273808599061	20.6412759910549	20.6066976232003
alpha-(4-Pyridyl-1-oxide)-N-tert-butylnitrone	11.4965542248298	11.4965542248298	11.4965542248298	11.4965542248298	11.4965542248298	11.4965542248298	17.5788664250313	18.3359415016999	17.1624485680578	17.2498324168575	15.6736455804919	17.4692958545245
DL-Acetylcarnitine	11.4965542248298	11.4965542248298	11.4965542248298	11.4965542248298	11.4965542248298	15.7522154589685	23.3698991953288	23.1171761878861	23.4974699426408	23.349375904031	22.9591233059378	23.1736103013025
Junosidine	20.2809177099331	20.6715816308828	19.9391670216201	19.5248991422511	16.9809095980652	19.2529411543096	11.4965542248298	11.4965542248298	11.4965542248298	11.4965542248298	11.4965542248298	11.4965542248298
2'-hydroxy-N-(isobutyl)-tetradeca-2E,4E,8Z-trienamide	21.5237907711467	22.3872657665817	19.6144698829509	19.9339728935134	22.6999355886095	24.0769920992587	11.4965542248298	11.4965542248298	11.4965542248298	11.4965542248298	11.4965542248298	11.4965542248298
alpha-Guaiene	27.544309261021	29.5312810606909	26.0555543555654	27.0627629877204	28.1112685576775	29.3216407667005	20.4327589660452	20.1261158988813	20.3042906420898	19.7758380467503	19.8600392871586	20.1571700370544
2-Hydroxymyristoylcarnitine	25.0245581191009	24.1704050673119	25.3187646987741	23.9144465184972	25.1940905561082	24.3237390990339	20.6211188487776	20.134039201808	20.3118947270931	21.089400338533	19.5359470024843	20.4780662708643
(6,12)-11-Hydroxyhexadecadienoylcarnitine	19.0411993872304	19.7429486291038	20.9487548359267	16.808473165934	20.4469362448921	18.650539601417	11.4965542248298	11.4965542248298	11.4965542248298	11.4965542248298	11.4965542248298	11.4965542248298
TCH9TXL5LW	20.9395160212788	21.1485898468696	19.2373899642417	20.2384516701898	22.1371309549714	19.8556440334856	11.4965542248298	11.4965542248298	13.7384469770851	11.4965542248298	11.4965542248298	14.0232744145368
Meptazinol	19.9488678396639	19.7773253000026	16.1842444519572	18.3558665045472	19.5539671797727	19.5937787366471	11.4965542248298	11.4965542248298	11.4965542248298	11.4965542248298	11.4965542248298	11.4965542248298
Hexylbenzene	25.6822203144269	27.0484515099503	25.1171833689428	25.3211030006172	27.3984130013686	28.1118016046143	20.1733248606307	19.9864859884817	20.3732197338685	19.7409236910254	19.4666036424685	19.4866476821097
1,4-Epidioxy-p-mentha-2,8-diene	27.1173	26.630522411168	26.959690637571	26.8896626478068	26.9311075662205	26.7134813438776	22.5567958169497	20.2631182965318	22.9497961057166	21.5446712584409	21.8705487355162	22.4080126945521
Isobungeanool	19.1779085731362	18.703653669539	16.5560982632616	16.2482598600553	18.9768660610007	19.0550972297988	11.4965542248298	11.4965542248298	11.4965542248298	11.4965542248298	11.4965542248298	11.4965542248298
2,15-dihydroxy-pentadecylic acid	19.1530497688156	18.4118258315133	19.0775899089884	18.2170007130704	18.9382029901267	18.2579306665423	16.1376472065361	16.4764777301136	16.0378712150483	15.898483771601	16.1450532730755	15.4918925444829
1-(3,4-Dimethoxyphenyl)-1,2-ethanediol 1-O-b-D-glucoside	17.8499617653298	17.587388726064	16.7854600034618	14.8292396089865	17.5321278986211	17.4633630412894	11.4965542248298	11.4965542248298	11.4965542248298	11.4965542248298	11.4965542248298	11.4965542248298
5-Hydroxydec-8-enedioylcarnitine	18.2620908527678	21.9257956572263	19.0788401219317	18.9924	17.9389223134937	17.7483007069328	11.4965542248298	11.4965542248298	11.4965542248298	11.4965542248298	11.4965542248298	11.4965542248298
2H-1-Benzopyran-2-one, 7-[[2-(acetylamino)-2-deoxy-beta-D-glucopyranosyl]oxy]-4-methyl-	19.3040078010496	18.5675599377476	18.1268497391454	16.647350911762	18.7414949662605	18.8569697984503	13.9661259825816	11.4965542248298	11.4965542248298	11.4965542248298	11.4965542248298	11.4965542248298
Tetradecanoylcarnitine	27.0867818466598	26.3531630792502	26.8108278630411	25.8856060628228	26.9089891767834	26.0868730628193	23.1692462196474	21.9790407998946	22.2732182575206	23.4688302536374	21.4647710192394	22.7770128808417
decyl octanoate	22.6537426961314	22.3884517600917	22.8859141974358	22.1056816281491	22.9645842125734	22.2518092856139	19.670138603938	19.0638320581622	18.9663606839661	19.749630093987	18.1563242330014	19.9770898377176
4-Methyltetradecanoylcarnitine	24.3010883437635	24.1598780055526	24.5639097339012	23.2602271811374	24.3920892620534	23.7407512633426	20.3023552677916	19.0072114640439	20.3030757671956	20.3583323055304	19.1567178101748	21.0951106397728
Linoleylanilide	16.6308734301433	17.5791207804285	15.4734806280039	15.1610365926649	17.6269578912657	18.1282849821749	11.4965542248298	11.4965542248298	11.4965542248298	11.4965542248298	11.4965542248298	11.4965542248298
7a,17-dimethyl-5b-Androstane-3a,17b-diol	19.9968546709114	19.3951843933207	19.0387189463395	19.0374064074629	19.6747344564392	18.7365577092366	13.7290747441554	11.4965542248298	13.541748827488	11.4965542248298	13.3763641903609	15.0601622519597
PGF1beta	18.5354697208737	17.1856122274596	19.0155191289303	17.9527278264935	18.8955511425964	17.4281236083822	11.4965542248298	11.4965542248298	11.4965542248298	14.0753955803948	13.3869321644855	11.4965542248298
6-Decenoylcarnitine	20.3902756577341	19.7485254548102	20.9028708909346	19.7415573923085	19.9873937482971	19.7965257258765	17.3244242340281	14.369957157312	15.4637092322728	15.5545834559497	15.1680190129418	15.3248728206647
Synephrine acetonide	26.4327469604161	25.7943641568407	28.1378659807058	26.8055517796697	27.1898440628059	26.1352802794324	19.761844016432	20.6199	20.4868558453741	21.1480180144576	22.5041592706584	22.1591229697854
Stearoylcarnitine	29.4436171955108	29.1817850823027	29.6760637513863	28.8280766927495	29.8169987499616	29.0887117240987	26.3233208849646	25.1888676346962	24.8284096079285	26.6086272345019	24.8923358843264	26.2495739344324
(2R)-1-(4-Nonylphenyl)propan-2-amine	28.302532065111	29.803142685349	26.9660099012131	27.8128379970268	28.7053354030403	29.5594962275473	20.1591723793213	16.7116984273285	16.4838963725013	13.804915495183	11.4965542248298	15.0233931146146
Semicarbazide	20.3732417540187	19.673363531744	20.0889133766724	18.9987436220221	20.2184265628537	19.3322923104347	15.8074334147697	11.4965542248298	11.4965542248298	11.4965542248298	11.4965542248298	11.4965542248298
Dolicholide	18.2168889650816	17.5873351749605	17.9660372976596	17.0713212579696	18.0954528103454	16.8644589461147	14.5763845498523	11.4965542248298	11.4965542248298	11.4965542248298	11.4965542248298	11.4965542248298
N-(1-Hydroxyethyl)octadecanamide	18.1177861890103	17.4332	17.9895511662099	16.6636061895446	17.7536323339577	17.1784476796502	14.2816663778689	11.4965542248298	11.4965542248298	13.0234078431402	11.4965542248298	11.4965542248298
(4Z)-Tetradec-4-enoylcarnitine	20.2051481689422	19.6849720384341	20.8057900732923	19.0373937517074	20.7214548958726	19.6359151378127	13.7037759913536	11.4965542248298	14.2665135211281	15.2651	11.4965542248298	13.2755643796667
Carbocyclic Thromboxane A2	21.6331997233702	21.0668825066185	20.4763307958752	20.5078767710295	21.0524073006318	20.6618077274711	15.1632475174662	14.8846961673626	14.8161966840329	11.4965542248298	14.3069125544718	11.4965542248298
3-Oxoheptanoylcarnitine	20.9758097514048	19.4242204897621	20.9199857070087	19.2395118728366	20.9169075326168	21.2803425718521	16.2209951278385	14.7575655432531	16.8401392530145	15.6530325783651	14.8724445115708	15.0094148851866
